# Supplementary material for: Molecular Dynamics Simulation of Plasticizing Effect of Mixed Dioctyl Phthalate and Isosorbide Diheptanoate on Polyvinyl Chloride Material
Source: Polymers (Basel). 2025 Jun 14;17(12):1655. doi: 10.3390/polym17121655 (PMC12197240; doi:10.3390/polym17121655)
Supplement: Supplementary file 1 [file polymers-17-01655-s001.zip]

Archive with 1 entries (1 files):
- polymers-3684315-supplementary.pdf
